# Supplementary material for: Molecular Characterization of Cancer Associated Fibroblasts in Prostate Cancer
Source: Cancers (Basel). 2022 Jun 14;14(12):2943. doi: 10.3390/cancers14122943 (PMC9221001; doi:10.3390/cancers14122943)
Supplement: Supplementary file 1 [file cancers-14-02943-s001.zip]

Archive with 1 entries (1 files):
- cancers-1648744-supplementary.pdf
